# Supplementary material for: Simultaneous Statistical Inference for Epigenetic Data
Source: PLoS One. 2015 May 12;10(5):e0125587. doi: 10.1371/journal.pone.0125587 (PMC4428829; doi:10.1371/journal.pone.0125587)
Supplement: S1 Table — The table contains measurements of three immune-relevant parameters for patients in different stages of colon cancer. (ZIP) [file pone.0125587.s001.zip]

Archive with 1 entries (1 files):
- S1_Table.xlsx
