# Supplementary material for: Simultaneous Statistical Inference for Epigenetic Data
Source: PLoS One. 2015 May 12;10(5):e0125587. doi: 10.1371/journal.pone.0125587 (PMC4428829; doi:10.1371/journal.pone.0125587)
Supplement: S1 Table — The table contains measurements of three immune-relevant parameters for patients in different stages of colon cancer. (ZIP) [file pone.0125587.s001.zip › S1_Table.xlsx]

## Sheet: Tabelle1
Sample ID	Tissue origin	Description / UICC Stage	Tregs (%)	T cells (%)	immunoCRIT (%)
1	non-tumorous colorectal tissue	benign	3.61768	41.4895	8.71952
2	non-tumorous colorectal tissue	benign	0.493777	19.2091	2.57054
3	non-tumorous colorectal tissue	benign	0.618781	19.1006	3.23959
4	non-tumorous colorectal tissue	benign	4.87195	20.7907	23.4334
5	non-tumorous colorectal tissue	benign	4.7905	23.7789	20.146
6	non-tumorous colorectal tissue	benign		46.2764
7	non-tumorous colorectal tissue	benign	1.68551	18.8276	8.9523
8	non-tumorous colorectal tissue	benign	1.13579	15.3234	7.41213
9	non-tumorous colorectal tissue	benign	1.81997	25.1694	7.23091
10	non-tumorous colorectal tissue	benign	2.91527	18.9904	15.3513
11	non-tumorous colorectal tissue	benign	1.46014	34.5279	4.22888
12	non-tumorous colorectal tissue	benign		30.2857
13	non-tumorous colorectal tissue	benign	1.32839	7.23915	18.35
14	non-tumorous colorectal tissue	benign	14.8359	57.2734	25.9036
15	non-tumorous colorectal tissue	benign	0.730895	36.2618	2.01561
16	non-tumorous colorectal tissue	benign	1.12771	5.33535	21.1366
17	non-tumorous colorectal tissue	benign		57.2306
18	non-tumorous colorectal tissue	benign	8.35803	32.2501	25.9163
19	non-tumorous colorectal tissue	benign	2.4327	29.5608	8.2295
20	non-tumorous colorectal tissue	benign	1.70225	33.3259	5.10791
21	non-tumorous colorectal tissue	benign	16.8094	53.3954	31.481
22	non-tumorous colorectal tissue	benign	3.46777	35.0634	9.89
23	non-tumorous colorectal tissue	benign	2.87197	38.9183	7.3795
24	non-tumorous colorectal tissue	benign	14.461	76.8132	18.8261
25	non-tumorous colorectal tissue	benign	1.85409	54.6882	3.39029
26	non-tumorous colorectal tissue	benign	1.51784	35.4172	4.28561
27	non-tumorous colorectal tissue	benign	0.75552	23.1519	3.26332
28	non-tumorous colorectal tissue	benign	1.07087	24.4938	4.37199
29	non-tumorous colorectal tissue	benign	2.67559	57.2173	4.6762
30	non-tumorous colorectal tissue	benign	4.61748	33.0244	13.982
31	non-tumorous colorectal tissue	benign	3.77395	11.6073	32.5135
32	non-tumorous colorectal tissue	benign	4.85894	42.3004	11.4867
33	non-tumorous colorectal tissue	benign	0.344967	7.59711	4.54076
34	non-tumorous colorectal tissue	benign	1.7164	31.1605	5.50826
35	non-tumorous colorectal tissue	benign	0.788213	39.9884	1.9711
36	non-tumorous colorectal tissue	benign	2.34915	23.412	10.034
37	non-tumorous colorectal tissue	benign		49.5163
38	non-tumorous colorectal tissue	benign	1.71509	7.43809	23.0582
39	non-tumorous colorectal tissue	benign	0.44203	10.3179	4.2841
40	non-tumorous colorectal tissue	benign		45.1629
41	non-tumorous colorectal tissue	benign		44.021
42	non-tumorous colorectal tissue	benign		27.6166
43	non-tumorous colorectal tissue	benign	11.1633	36.5922	30.5073
44	non-tumorous colorectal tissue	benign		57.8031
45	non-tumorous colorectal tissue	benign		49.1925
46	non-tumorous colorectal tissue	benign		33.8071
47	non-tumorous colorectal tissue	benign		60.0092
48	non-tumorous colorectal tissue	benign		39.3723
49	non-tumorous colorectal tissue	benign		43.7657
50	non-tumorous colorectal tissue	benign		10.9906
51	non-tumorous colorectal tissue	benign		37.8685
52	non-tumorous colorectal tissue	benign	1.78313	32.1366	5.54861
53	non-tumorous colorectal tissue	benign	0.719668	40.833	1.76247
54	non-tumorous colorectal tissue	benign		25.7439
55	non-tumorous colorectal tissue	benign	0.524932	12.3835	4.23896
56	non-tumorous colorectal tissue	benign		13.2524
57	non-tumorous colorectal tissue	benign		59.3541
58	non-tumorous colorectal tissue	benign	1.17934	20.4713	5.76095
59	non-tumorous colorectal tissue	benign	1.75448	21.1475	8.29641
60	non-tumorous colorectal tissue	benign	0.62234	15.3926	4.04311
61	non-tumorous colorectal tissue	benign	2.14978	28.4855	7.54692
62	non-tumorous colorectal tissue	benign	2.3894	30.4601	7.84435
63	non-tumorous colorectal tissue	benign	7.18067	46.1445	15.5613
64	non-tumorous colorectal tissue	benign	1.62623	18.9537	8.58003
65	non-tumorous colorectal tissue	benign	5.11065	28.9168	17.6737
66	non-tumorous colorectal tissue	benign	6.04869	50.3939	12.0028
67	non-tumorous colorectal tissue	benign		40.5789
68	non-tumorous colorectal tissue	benign	0.944717	28.7183	3.2896
69	non-tumorous colorectal tissue	benign		47.5095
70	non-tumorous colorectal tissue	benign	2.85589	35.6742	8.00548
71	non-tumorous colorectal tissue	benign	7.17791	43.7388	16.4108
72	non-tumorous colorectal tissue	benign	1.83806	37.8227	4.85968
73	non-tumorous colorectal tissue	benign	4.03741	46.3731	8.70636
74	non-tumorous colorectal tissue	benign	1.26613	23.7682	5.327
75	non-tumorous colorectal tissue	benign	2.75676	32.5199	8.47715
76	non-tumorous colorectal tissue	benign	1.48549	30.9295	4.80281
77	non-tumorous colorectal tissue	benign		8.70114
78	non-tumorous colorectal tissue	benign	6.86271	38.5587	17.7981
79	non-tumorous colorectal tissue	benign	1.46307	30.7892	4.7519
80	non-tumorous colorectal tissue	benign	1.71701	30.8847	5.55942
81	non-tumorous colorectal tissue	benign	3.62452	42.2822	8.5722
82	non-tumorous colorectal tissue	benign	1.13748	27.5276	4.13216
83	non-tumorous colorectal tissue	benign	0.939963	18.9887	4.9501
84	non-tumorous colorectal tissue	benign	0.541017	15.7326	3.43884
85	non-tumorous colorectal tissue	benign	1.53168	32.5624	4.70384
86	non-tumorous colorectal tissue	benign	1.48064	27.9275	5.30172
87	non-tumorous colorectal tissue	benign	3.86161	43.5519	8.86667
88	non-tumorous colorectal tissue	benign		28.9974
89	non-tumorous colorectal tissue	benign	2.6542	27.8153	9.54224
90	non-tumorous colorectal tissue	benign	0.590398	23.8633	2.47408
91	non-tumorous colorectal tissue	benign	1.99724	31.9756	6.24613
92	non-tumorous colorectal tissue	benign	1.72913	30.2314	5.71965
93	non-tumorous colorectal tissue	benign	2.01586	39.2934	5.13028
94	non-tumorous colorectal tissue	benign	1.77742	40.1686	4.42489
95	non-tumorous colorectal tissue	benign	0.529998	22.5507	2.35025
96	non-tumorous colorectal tissue	benign	2.64239	33.457	7.89786
97	non-tumorous colorectal tissue	benign		32.6333
98	non-tumorous colorectal tissue	benign	14.7727	45.0124	32.8191
99	non-tumorous colorectal tissue	benign	2.13407	31.1515	6.85062
100	non-tumorous colorectal tissue	benign	0.403564	26.2948	1.53477
101	non-tumorous colorectal tissue	benign	2.73108	65.9809	4.1392
102	non-tumorous colorectal tissue	benign	1.35427	26.2964	5.15
103	non-tumorous colorectal tissue	benign	0.0189625	44.9747	0.0421626
104	non-tumorous colorectal tissue	benign		64.1415
105	non-tumorous colorectal tissue	benign	4.86711	26.8665	18.1159
106	non-tumorous colorectal tissue	benign		47.6895
107	non-tumorous colorectal tissue	benign	1.50546	25.2138	5.97078
108	non-tumorous colorectal tissue	benign	0.672228	30.1818	2.22727
109	non-tumorous colorectal tissue	benign	0.8882	19.1255	4.64406
110	non-tumorous colorectal tissue	benign	1.27537	20.308	6.28013
111	non-tumorous colorectal tissue	benign	1.10886	25.9826	4.26771
112	non-tumorous colorectal tissue	benign	2.1892	37.0731	5.9051
113	non-tumorous colorectal tissue	benign	0.868815	24.504	3.5456
114	non-tumorous colorectal tissue	benign	2.3982	35.3779	6.77879
115	non-tumorous colorectal tissue	benign	0.317259	14.1326	2.24486
116	non-tumorous colorectal tissue	benign	0.839896	19.4363	4.32127
117	non-tumorous colorectal tissue	benign	0.573459	13.7127	4.18195
118	non-tumorous colorectal tissue	benign	0.825261	47.0529	1.7539
119	non-tumorous colorectal tissue	benign	1.66442	32.0446	5.19406
120	non-tumorous colorectal tissue	benign	2.86594	38.8553	7.37592
121	non-tumorous colorectal tissue	benign	5.82269	54.935	10.5992
122	non-tumorous colorectal tissue	benign	1.78996	25.999	6.88473
123	non-tumorous colorectal tissue	benign	1.88586	26.3553	7.15555
124	non-tumorous colorectal tissue	benign	3.63884	25.4967	14.2718
125	non-tumorous colorectal tissue	benign	1.71041	13.7829	12.4097
126	non-tumorous colorectal tissue	benign	4.5203	32.6275	13.8542
127	non-tumorous colorectal tissue	benign		45.5601
128	non-tumorous colorectal tissue	benign	0.954739	52.9811	1.80204
129	non-tumorous colorectal tissue	benign	9.1965	71.4087	12.8787
130	non-tumorous colorectal tissue	benign		76.7905
131	non-tumorous colorectal tissue	benign	2.47156	32.8331	7.52764
132	non-tumorous colorectal tissue	benign	0.785473	38.315	2.05004
133	non-tumorous colorectal tissue	benign	4.36341	61.4253	7.1036
134	non-tumorous colorectal tissue	benign		65.6758
135	non-tumorous colorectal tissue	benign	1.84985	13.9331	13.2766
136	non-tumorous colorectal tissue	benign	16.4073	68.4178	23.9811
137	non-tumorous colorectal tissue	benign	1.04581	67.5052	1.54923
138	non-tumorous colorectal tissue	benign	3.48685	36.0098	9.68307
139	non-tumorous colorectal tissue	benign	4.7383	58.3789	8.11646
140	non-tumorous colorectal tissue	benign	3.10757	36.0254	8.62607
141	non-tumorous colorectal tissue	benign	0.891763	40.7727	2.18716
142	non-tumorous colorectal tissue	benign	1.17626	17.0783	6.88747
143	non-tumorous colorectal tissue	benign	8.80213	53.8883	16.334
144	non-tumorous colorectal tissue	benign	5.50451	42.3138	13.0088
145	non-tumorous colorectal tissue	benign	1.35144	38.2651	3.53177
146	non-tumorous colorectal tissue	benign	1.90453	22.8657	8.32918
147	non-tumorous colorectal tissue	benign	6.36245	31.7593	20.0333
148	non-tumorous colorectal tissue	benign	1.88932	41.6411	4.53715
149	non-tumorous colorectal tissue	benign	4.69646	47.709	9.84396
150	non-tumorous colorectal tissue	benign	8.03965	50.5281	15.9113
151	non-tumorous colorectal tissue	benign	0.803979	41.4868	1.93792
152	non-tumorous colorectal tissue	benign		61.3542
153	non-tumorous colorectal tissue	benign	2.61463	49.8416	5.24589
154	non-tumorous colorectal tissue	benign	0.601994	24.4207	2.46509
155	non-tumorous colorectal tissue	benign	1.6372	15.6562	10.4572
156	non-tumorous colorectal tissue	benign	2.46632	47.2065	5.22454
157	non-tumorous colorectal tissue	benign	3.361	64.8771	5.18057
158	non-tumorous colorectal tissue	benign	3.60245	40.2098	8.95914
159	non-tumorous colorectal tissue	benign	1.57741	29.5934	5.33027
160	non-tumorous colorectal tissue	benign	2.60338	26.6366	9.7737
161	non-tumorous colorectal tissue	benign	4.04172	46.8716	8.62296
162	non-tumorous colorectal tissue	benign	0.926911	48.5664	1.90854
163	non-tumorous colorectal tissue	benign	3.05561	64.6205	4.72854
164	non-tumorous colorectal tissue	benign	3.87606	24.1109	16.076
165	non-tumorous colorectal tissue	benign	3.95342	56.355	7.0152
166	non-tumorous colorectal tissue	benign	1.82122	32.1667	5.6618
167	colorectal cancer	I- II	16.7467	59.3319	28.2254
168	colorectal cancer	I- II	2.58633	11.585	22.3248
169	colorectal cancer	I- II	7.71464	46.46	16.6049
170	colorectal cancer	I- II	3.77649	26.2757	14.3726
171	colorectal cancer	I- II	5.12358	27.1948	18.8403
172	colorectal cancer	I- II	2.97996	37.6683	7.91105
173	colorectal cancer	I- II	6.96697	25.8734	26.9272
174	colorectal cancer	I- II	10.8512	60.0269	18.0772
175	colorectal cancer	I- II	5.83399	33.2659	17.5375
176	colorectal cancer	I- II	4.46735	11.1004	40.245
177	colorectal cancer	I- II	12.8174	24.94	51.393
178	colorectal cancer	I- II	4.66196	30.018	15.5305
179	colorectal cancer	I- II	5.55537	15.7242	35.3301
180	colorectal cancer	I- II	3.68563	11.8283	31.1594
181	colorectal cancer	I- II	2.85173	13.1741	21.6466
182	colorectal cancer	I- II	16.0585	35.6889	44.9956
183	colorectal cancer	I- II	6.39112	23.9182	26.7207
184	colorectal cancer	I- II	2.19702	16.0628	13.6777
185	colorectal cancer	I- II	2.83326	23.8117	11.8986
186	colorectal cancer	I- II	2.29628	29.1502	7.8774
187	colorectal cancer	I- II	7.75557	38.1844	20.3108
188	colorectal cancer	I- II	1.61478	34.6953	4.65419
189	colorectal cancer	I- II	0.498875	21.0346	2.37169
190	colorectal cancer	I- II	2.08676	18.3657	11.3622
191	colorectal cancer	I- II	3.19952	64.1669	4.98624
192	colorectal cancer	I- II	10.6644	38.3666	27.7961
193	colorectal cancer	I- II		39.9413
194	colorectal cancer	I- II		10.5762
195	colorectal cancer	I- II		26.1585
196	colorectal cancer	I- II		14.2919
197	colorectal cancer	I- II		42.0143
198	colorectal cancer	I- II		21.6361
199	colorectal cancer	I- II		21.5981
200	colorectal cancer	I- II		16.2854
201	colorectal cancer	I- II	7.90949	28.0545	28.1932
202	colorectal cancer	I- II	5.23777	25.961	20.1756
203	colorectal cancer	I- II	5.63537	24.9631	22.5748
204	colorectal cancer	I- II	3.6456	15.4773	23.5545
205	colorectal cancer	I- II	8.77169	35.8729	24.4522
206	colorectal cancer	I- II	4.972	16.3636	30.3844
207	colorectal cancer	I- II	1.69461	8.06019	21.0244
208	colorectal cancer	I- II		49.814
209	colorectal cancer	I- II	12.4534	59.0477	21.0905
210	colorectal cancer	I- II	3.1755	21.5982	14.7026
211	colorectal cancer	I- II	2.64945	10.9245	24.2524
212	colorectal cancer	I- II	5.34014	11.6178	45.9654
213	colorectal cancer	I- II	3.27905	18.8725	17.3747
214	colorectal cancer	I- II	1.52593	10.4252	14.6369
215	colorectal cancer	I- II	4.37297	32.798	13.333
216	colorectal cancer	I- II	3.48719	20.4057	17.0893
217	colorectal cancer	I- II	7.48738	44.5179	16.8188
218	colorectal cancer	I- II	10.8869	40.745	26.7195
219	colorectal cancer	I- II	1.81725	44.7153	4.06405
220	colorectal cancer	I- II	8.22613	26.8342	30.6554
221	colorectal cancer	I- II	19.4085	32.5835	59.5654
222	colorectal cancer	I- II	3.79611	29.8792	12.7048
223	colorectal cancer	I- II	3.91318	36.6252	10.6844
224	colorectal cancer	I- II	2.73457	24.7514	11.0481
225	colorectal cancer	I- II	3.86761	30.853	12.5356
226	colorectal cancer	I- II	7.34355	60.9133	12.0558
227	colorectal cancer	I- II	4.31468	18.5384	23.2743
228	colorectal cancer	I- II		34.3159
229	colorectal cancer	I- II	2.64502	14.3567	18.4235
230	colorectal cancer	I- II	3.75051	32.6602	11.4834
231	colorectal cancer	I- II	1.67753	6.20165	27.0497
232	colorectal cancer	I- II	19.2286	43.7909	43.9101
233	colorectal cancer	I- II	1.45733	21.8159	6.68012
234	colorectal cancer	I- II	0.878967	23.9245	3.67392
235	colorectal cancer	I- II	10.3459	46.2941	22.3483
236	colorectal cancer	I- II		45.4802
237	colorectal cancer	I- II	1.97644	19.9673	9.89838
238	colorectal cancer	I- II	6.21287	47.0263	13.2115
239	colorectal cancer	I- II	7.2073	10.7745	66.8924
240	colorectal cancer	I- II	6.13085	17.9421	34.1701
241	colorectal cancer	I- II	15.0713	68.2831	22.0717
242	colorectal cancer	I- II	8.63779	33.4155	25.8496
243	colorectal cancer	I- II	1.13035	14.8291	7.62252
244	colorectal cancer	I- II	1.33407	6.85953	19.4485
245	colorectal cancer	I- II	5.56863	31.9458	17.4315
246	colorectal cancer	I- II	5.39839	31.1961	17.3047
247	colorectal cancer	I- II	1.88482	32.4149	5.81469
248	colorectal cancer	I- II	7.3317	28.2742	25.9307
249	colorectal cancer	I- II	2.42934	43.068	5.64071
250	colorectal cancer	I- II	4.87357	22.0875	22.0648
251	colorectal cancer	I- II	8.10564	31.0449	26.1094
252	colorectal cancer	I- II	1.29201	21.6373	5.97122
253	colorectal cancer	I- II	2.29253	14.1133	16.2438
254	colorectal cancer	I- II	1.67754	20.368	8.23616
255	colorectal cancer	I- II	2.11381	17.3924	12.1536
256	colorectal cancer	I- II	1.8156	21.6213	8.39724
257	colorectal cancer	I- II	3.4772	53.4285	6.50813
258	colorectal cancer	I- II	1.45903	6.73184	21.6736
259	colorectal cancer	I- II	1.94141	29.1612	6.65751
260	colorectal cancer	I- II	6.27017	41.4232	15.1369
261	colorectal cancer	I- II	4.88513	11.216	43.5549
262	colorectal cancer	I- II	7.57657	47.3019	16.0175
263	colorectal cancer	I- II	2.26368	11.866	19.0771
264	colorectal cancer	I- II	4.66291	20.1388	23.1539
265	colorectal cancer	III -IV	5.14924	41.8021	12.3181
266	colorectal cancer	III -IV	14.4025	35.4028	40.6819
267	colorectal cancer	III -IV	4.04094	22.364	18.0689
268	colorectal cancer	III -IV	2.98244	30.2744	9.85136
269	colorectal cancer	III -IV	9.62624	39.3802	24.4444
270	colorectal cancer	III -IV	4.15701	18.8833	22.0143
271	colorectal cancer	III -IV	19.7077	40.5279	48.6274
272	colorectal cancer	III -IV	14.3895	42.6358	33.7498
273	colorectal cancer	III -IV	19.4357	31.717	61.2784
274	colorectal cancer	III -IV	4.0861	15.8335	25.8066
275	colorectal cancer	III -IV	20.682	33.953	60.9135
276	colorectal cancer	III -IV	6.84102	35.1349	19.4707
277	colorectal cancer	III -IV	12.0324	55.7101	21.5983
278	colorectal cancer	III -IV	3.11748	13.8645	22.4853
279	colorectal cancer	III -IV	3.41754	19.1619	17.835
280	colorectal cancer	III -IV	14.6303	33.169	44.1085
281	colorectal cancer	III -IV	2.94337	32.3027	9.11183
282	colorectal cancer	III -IV	2.96729	39.8029	7.45496
283	colorectal cancer	III -IV	3.84631	30.2284	12.7242
284	colorectal cancer	III -IV	1.78773	16.7632	10.6647
285	colorectal cancer	III -IV	3.62712	23.4522	15.466
286	colorectal cancer	III -IV		29.9434
287	colorectal cancer	III -IV	10.407	18.1029	57.488
288	colorectal cancer	III -IV		9.66569
289	colorectal cancer	III -IV		45.8078
290	colorectal cancer	III -IV		49.92
291	colorectal cancer	III -IV		4.90316
292	colorectal cancer	III -IV		22.4332
293	colorectal cancer	III -IV		13.7459
294	colorectal cancer	III -IV		43.909
295	colorectal cancer	III -IV		23.9351
296	colorectal cancer	III -IV		26.943
297	colorectal cancer	III -IV		18.6162
298	colorectal cancer	III -IV		29.8524
299	colorectal cancer	III -IV		15.1597
300	colorectal cancer	III -IV	5.09679	23.0298	22.1312
301	colorectal cancer	III -IV		18.3421
302	colorectal cancer	III -IV	4.88158	19.7242	24.7492
303	colorectal cancer	III -IV		16.9616
304	colorectal cancer	III -IV	2.63091	48.3551	5.44082
305	colorectal cancer	III -IV		9.83862
306	colorectal cancer	III -IV		72.2103
307	colorectal cancer	III -IV		29.8627
308	colorectal cancer	III -IV	3.74068	18.1341	20.6279
309	colorectal cancer	III -IV	2.73673	9.72259	28.1482
310	colorectal cancer	III -IV	4.34131	15.5352	27.945
311	colorectal cancer	III -IV	4.7964	9.79929	48.9464
312	colorectal cancer	III -IV	4.99261	23.4961	21.2487
313	colorectal cancer	III -IV	4.01881	56.0895	7.16498
314	colorectal cancer	III -IV	2.74398	8.25105	33.2561
315	colorectal cancer	III -IV	6.85325	16.061	42.6702
316	colorectal cancer	III -IV	14.3189	17.6775	81.0007
317	colorectal cancer	III -IV		52.5981
318	colorectal cancer	III -IV	7.16523	46.0486	15.5601
319	colorectal cancer	III -IV		28.0321
320	colorectal cancer	III -IV		23.3838
321	colorectal cancer	III -IV	1.89801	10.7493	17.6571
322	colorectal cancer	III -IV	3.17611	28.2845	11.2291
323	colorectal cancer	III -IV	3.33642	9.5192	35.0494
324	colorectal cancer	III -IV	5.39074	27.7367	19.4354
325	colorectal cancer	III -IV	6.58672	55.3732	11.8951
326	colorectal cancer	III -IV	2.20372	14.7002	14.9911
327	colorectal cancer	III -IV	2.58322	27.1157	9.52665
328	colorectal cancer	III -IV	5.08526	32.0016	15.8907
329	colorectal cancer	III -IV		17.3752
330	colorectal cancer	III -IV	2.43894	15.9241	15.316
331	colorectal cancer	III -IV	7.19182	24.9454	28.8303
332	colorectal cancer	III -IV	27.7735	45.7366	60.7248
333	colorectal cancer	III -IV	2.31767	11.2021	20.6897
334	colorectal cancer	III -IV	3.37836	51.3016	6.5853
335	colorectal cancer	III -IV	1.1134	29.3015	3.79981
336	colorectal cancer	III -IV	10.6015	40.371	26.2602
337	colorectal cancer	III -IV	3.17297	10.3119	30.77
338	colorectal cancer	III -IV	2.76598	13.2216	20.9201
339	colorectal cancer	III -IV	1.56744	11.1797	14.0205
340	colorectal cancer	III -IV	3.56787	17.7622	20.0868
341	colorectal cancer	III -IV	2.3943	57.5123	4.16312
342	colorectal cancer	III -IV	3.144	17.1757	18.3049
343	colorectal cancer	III -IV	2.47807	22.8572	10.8416
344	colorectal cancer	III -IV	1.89161	14.5774	12.9763
345	colorectal cancer	III -IV	3.97119	24.985	15.8943
346	colorectal cancer	III -IV		88.7215
347	colorectal cancer	III -IV	3.04465	19.1976	15.8595
348	colorectal cancer	III -IV		34.623
349	colorectal cancer	III -IV	2.48847	12.5676	19.8006
350	colorectal cancer	III -IV	3.98682	16.4917	24.1747
351	colorectal cancer	III -IV	7.46638	36.0337	20.7206
352	colorectal cancer	III -IV	3.44633	21.6769	15.8987
353	colorectal cancer	III -IV	3.84615	25.1426	15.2973
354	colorectal cancer	III -IV	6.13343	27.4237	22.3654
355	colorectal cancer	III -IV	2.65086	21.3665	12.4067
356	colorectal cancer	III -IV	4.52392	12.4294	36.397
357	colorectal cancer	III -IV	3.98503	13.4403	29.6499
358	colorectal cancer	III -IV	2.25347	13.3637	16.8627
359	colorectal cancer	III -IV	16.6515	31.7605	52.4283
360	colorectal cancer	III -IV	1.79708	8.23353	21.8263
361	colorectal cancer	III -IV	1.93966	10.6445	18.2221
362	colorectal cancer	III -IV	3.26643	10.8373	30.1405
363	colorectal cancer	III -IV	3.4646	18.6661	18.561
364	colorectal cancer	III -IV	7.47779	13.4615	55.5493
365	colorectal cancer	III -IV	8.88923	24.0785	36.9177
366	colorectal cancer	III -IV	4.66729	13.1705	35.4375
367	colorectal cancer	III -IV	1.52885	25.3298	6.03576
368	colorectal cancer	III -IV	1.68001	6.45419	26.0298
369	colorectal cancer	III -IV	3.44073	6.6199	51.9755
370	colorectal cancer	III -IV	7.21282	12.0643	59.7863
371	colorectal cancer	III -IV	2.43176	10.597	22.9477
372	colorectal cancer	III -IV	5.89758	26.7735	22.0277
373	colorectal cancer	III -IV	3.52514	11.2872	31.2313
374	colorectal cancer	III -IV	24.7196	36.4791	67.7638
375	colorectal cancer	III -IV	11.7794	37.1762	31.6853
376	colorectal cancer	III -IV	6.66821	16.2607	41.0081
377	colorectal cancer	III -IV	23.654	38.2119	61.9022
378	colorectal cancer	III -IV	4.64014	14.1686	32.7495
379	colorectal cancer	III -IV	1.09974	12.6345	8.70423
380	colorectal cancer	III -IV	5.93345	11.4713	51.7242
381	colorectal cancer	III -IV	4.076	15.8957	25.6422
382	colorectal cancer	III -IV	5.74549	9.53063	60.2844
383	colorectal cancer	III -IV	6.01307	24.503	24.5402
384	colorectal cancer	III -IV	5.08404	9.33373	54.4696
385	colorectal cancer	III -IV	1.86283	12.0272	15.4885
386	colorectal cancer	III -IV	2.75749	9.36735	29.4372
387	colorectal cancer	III -IV	6.113	24.3949	25.0585
388	colorectal cancer	III -IV	4.00142	18.9856	21.0761
389	colorectal cancer	III -IV	3.23829	20.3105	15.9439
390	colorectal cancer	III -IV	1.84987	8.71701	21.2214
391	colorectal cancer	III -IV	15.4351	26.3187	58.6469
392	colorectal cancer	III -IV	1.47499	6.59373	22.3696
393	colorectal cancer	III -IV	2.90326	16.5918	17.4982
394	colorectal cancer	III -IV	10.2316	24.3986	41.9352
395	colorectal cancer	III -IV	5.58576	13.5266	41.2948
396	colorectal cancer	III -IV	4.57177	20.5672	22.2285
397	colorectal cancer	III -IV	4.1608	10.5212	39.5467
398	colorectal cancer	III -IV	1.14537	14.3402	7.98716
399	colorectal cancer	III -IV	4.19527	11.6667	35.9595
400	colorectal cancer	III -IV	5.99047	13.4119	44.6655
401	colorectal cancer	III -IV	7.31034	21.2429	34.4131
402	colorectal cancer	III -IV	7.15166	13.5903	52.6232
403	colorectal cancer	III -IV	4.9596	11.5537	42.9265
404	colorectal cancer	III -IV	2.95947	7.02496	42.128
405	colorectal cancer	III -IV	7.97907	22.8871	34.8627
406	colorectal cancer	III -IV	3.12472	9.83807	31.7615
407	colorectal cancer	III -IV	8.2153	17.7688	46.2343
408	colorectal cancer	III -IV	7.5927	22.3557	33.9632
409	colorectal cancer	III -IV	2.6093	14.3581	18.1731
410	colorectal cancer	III -IV	2.47934	9.77651	25.3602
411	colorectal cancer	III -IV	3.31816	12.993	25.538
412	colorectal cancer	III -IV	17.2834	32.0746	53.8849
413	colorectal cancer	III -IV	1.97034	5.79067	34.0261
414	colorectal cancer	III -IV	1.54285	12.9654	11.8997
415	colorectal cancer	III -IV	0.910721	3.89165	23.4019
416	colorectal cancer	III -IV	2.78481	10.497	26.5296
417	colorectal cancer	III -IV	1.95228	17.245	11.3209
418	colorectal cancer	III -IV	5.31872	43.3608	12.2662
419	colorectal cancer	III -IV	3.28445	14.6957	22.3498
420	colorectal cancer	III -IV	4.26725	19.3676	22.033
421	colorectal cancer	III -IV	3.4695	17.1264	20.2582
422	colorectal cancer	III -IV	2.86184	17.1266	16.7099
423	colorectal cancer	III -IV		6.52339
424	colorectal cancer	III -IV		12.0203
425	colorectal cancer	III -IV		29.99
426	colorectal cancer	III -IV		11.6992
427	colorectal cancer	III -IV		12.1776
428	colorectal cancer	III -IV		6.44153
429	colorectal cancer	III -IV		22.9675
430	colorectal cancer	III -IV		18.844
431	colorectal cancer	III -IV		14.1906
432	colorectal cancer	III -IV		18.9121
433	colorectal cancer	III -IV		11.9846
434	colorectal cancer	III -IV		4.5748
435	colorectal cancer	III -IV		10.8755
436	colorectal cancer	III -IV		12.1227
437	colorectal cancer	III -IV		7.95006
438	colorectal cancer	III -IV		33.7041
439	colorectal cancer	III -IV		19.2101
440	colorectal cancer	III -IV		9.50208
441	colorectal cancer	III -IV		8.13648
442	colorectal cancer	III -IV		6.25687
443	colorectal cancer	III -IV		26.0841
444	colorectal cancer	III -IV		12.8791
445	colorectal cancer	III -IV		18.9189
446	colorectal cancer	III -IV		12.7492
447	colorectal cancer	III -IV		20.0033
448	colorectal cancer	III -IV		17.8643
449	colorectal cancer	III -IV		20.0777
450	colorectal cancer	III -IV		17.7117
451	colorectal cancer	III -IV		8.58889
452	colorectal cancer	III -IV		5.08584
453	colorectal cancer	III -IV		12.0753
454	colorectal cancer	III -IV		27.4597
455	colorectal cancer	III -IV		6.42458
456	colorectal cancer	III -IV		20.1011
457	colorectal cancer	III -IV		22.7979
458	colorectal cancer	III -IV		7.20174
459	colorectal cancer	III -IV		12.7346
460	colorectal cancer	III -IV		17.7204
461	colorectal cancer	III -IV		20.3395
462	colorectal cancer	III -IV		19.8106
463	colorectal cancer	III -IV		14.7985
464	colorectal cancer	III -IV		6.42143
465	colorectal cancer	III -IV		9.66788
466	colorectal cancer	III -IV		9.6252
467	colorectal cancer	III -IV		3.70133
468	colorectal cancer	III -IV		10.1466
469	colorectal cancer	III -IV		16.3013
470	colorectal cancer	III -IV		5.49283
471	colorectal cancer	III -IV		12.9457
472	colorectal cancer	III -IV		9.78959
473	colorectal cancer	III -IV		18.3407
474	colorectal cancer	III -IV		7.22035
475	colorectal cancer	III -IV		6.82788
476	colorectal cancer	III -IV		8.35983
477	colorectal cancer	III -IV		7.83274
478	colorectal cancer	III -IV		6.94284
479	colorectal cancer	III -IV		8.85491
480	colorectal cancer	III -IV		11.7104
481	colorectal cancer	III -IV		35.0972
482	colorectal cancer	III -IV		33.5082
483	colorectal cancer	III -IV		26.6596
484	colorectal cancer	III -IV		14.1212
485	colorectal cancer	III -IV		24.9555
486	colorectal cancer	III -IV		21.1715
487	colorectal cancer	III -IV		16.1797
488	colorectal cancer	III -IV		29.287
489	colorectal cancer	III -IV		7.84314
490	colorectal cancer	III -IV		8.8945
491	colorectal cancer	III -IV		8.1247
492	colorectal cancer	III -IV		13.2834
493	colorectal cancer	III -IV		6.39155
494	colorectal cancer	III -IV		28.3696
495	colorectal cancer	III -IV		17.6952
496	colorectal cancer	III -IV		9.64494
497	colorectal cancer	III -IV		5.07012
498	colorectal cancer	III -IV		27.5066
499	colorectal cancer	III -IV		13.5698
500	colorectal cancer	III -IV		6.82196
501	colorectal cancer	III -IV		13.3395
502	colorectal cancer	III -IV		17.8662
503	colorectal cancer	III -IV		8.18438
504	colorectal cancer	III -IV		19.9949
505	colorectal cancer	III -IV		30.1439
506	colorectal cancer	III -IV		5.89946
507	colorectal cancer	III -IV		8.79958
508	colorectal cancer	III -IV		5.3044
509	colorectal cancer	III -IV		6.85242
510	colorectal cancer	III -IV		36.0386
511	colorectal cancer	III -IV		11.3725
512	colorectal cancer	III -IV		9.93789
513	colorectal cancer	III -IV		42.2971
514	colorectal cancer	III -IV		4.52805
515	colorectal cancer	III -IV		14.0411
516	colorectal cancer	III -IV		25.0434
517	colorectal cancer	III -IV		5.94894
